# Supplementary material for: Influence of Selected Hypromellose Functionality-Related Characteristics and Soluble/Insoluble Filler Ratio on Carvedilol Release from Matrix Tablets
Source: Pharmaceutics. 2025 Oct 21;17(10):1358. doi: 10.3390/pharmaceutics17101358 (PMC12566823; doi:10.3390/pharmaceutics17101358)
Supplement: Supplementary file 1 [file pharmaceutics-17-01358-s001.zip]

Archive with 13 entries (13 files):
- Supplementary Materials_Tables & Figures.pdf
- Report_Mean Release Analysis_RSM(CCD)_Full model.htm
- Report_Mean Release Analysis_RSM(CCD)_Stepwise, Backward Elimination.htm
- Report_Mean Release Analysis_RSM(CCD)_Stepwise, Forward Information Criteria (AIC).htm
- Report_Mean Release Analysis_RSM(CCD)_Stepwise, Forward Information Criteria (BIC).htm
- Report_Mean Release Analysis_RSM(CCD)_Stepwise, Forward Selection.htm
- Report_Mean Release Analysis_RSM(CCD)_Stepwise, Stepwise.htm
- Report_SD of Release Analysis_RSM(CCD)_Full model.htm
- Report_SD of Release Analysis_RSM(CCD)_Stepwise, Backward Elimination.htm
- Report_SD of Release Analysis_RSM(CCD)_Stepwise, Forward Information Criteria (AIC).htm
- Report_SD of Release Analysis_RSM(CCD)_Stepwise, Forward Information Criteria (BIC).htm
- Report_SD of Release Analysis_RSM(CCD)_Stepwise, Forward Selection.htm
- Report_SD of Release Analysis_RSM(CCD)_Stepwise, Stepwise.htm
